# Supplementary material for: Effect of Oriented External Electric Fields on the Electronic Properties of Linear Acenes: A Thermally Assisted Occupation DFT Study
Source: Molecules. 2024 Sep 6;29(17):4245. doi: 10.3390/molecules29174245 (PMC11396984; doi:10.3390/molecules29174245)
Supplement: Supplementary file 1 [file molecules-29-04245-s001.zip]

Archive with 1 entries (1 files):
- molecules-3188754-supplementary.pdf
